# Supplementary material for: Genetic Evaluation of In Vitro Micropropagated and Regenerated Plants of Cannabis sativa L. Using SSR Molecular Markers
Source: Plants (Basel). 2022 Sep 29;11(19):2569. doi: 10.3390/plants11192569 (PMC9573407; doi:10.3390/plants11192569)
Supplement: Supplementary file 1 [file plants-11-02569-s001.zip]

Archive with 1 entries (1 files):
- plants-1828544-supplementary.pdf
